# Supplementary material for: The inhibitory receptor Siglec‐G controls the severity of chronic lymphocytic leukemia
Source: EMBO Rep. 2023 Jul 10;24(8):e56420. doi: 10.15252/embr.202256420 (PMC10398647; doi:10.15252/embr.202256420)
Supplement: Supplementary file 3 — Source Data for Figure 1 [file EMBR-24-e56420-s007.zip › Figure1/EMBOR-2022-56420V3-Figure_1B_Source_Data-sd.xlsx]

## Sheet: Tabelle1
weeks of age	8					12					16					20					24					28					32					36					40					44
	WT	Siglecg-/-	TCL1	TCL1 x Siglecg-/-		WT	Siglecg-/-	TCL1	TCL1 x Siglecg-/-		WT	Siglecg-/-	TCL1	TCL1 x Siglecg-/-		WT	Siglecg-/-	TCL1	TCL1 x Siglecg-/-		WT	Siglecg-/-	TCL1	TCL1 x Siglecg-/-		WT	Siglecg-/-	TCL1	TCL1 x Siglecg-/-		WT	Siglecg-/-	TCL1	TCL1 x Siglecg-/-		WT	Siglecg-/-	TCL1	TCL1 x Siglecg-/-		WT	Siglecg-/-	TCL1	TCL1 x Siglecg-/-		WT	Siglecg-/-	TCL1	TCL1 x Siglecg-/-
	0.99	6.93	2.29	14.4		1.16	13	1.44	16.8		2.12	4.27	1.39	35.6		0.91	2.85	1.27	12		1.27	7.08	4.06	55.3		2.83	6.24	1.81	9.64		1.62	10.5	12.6	64.8		3.86	4.36	3.28	58.5		1.89	4.21	77.4	70.1		0.91	9.32	44.9	63.9
	2.29	6.35	2.49	7.46		1.99	10.8	1.51	18.3		2.83	7.2	1.2	31		1.07	6.28	12	25.1		1.33	3.15	8.06	57.1		2.22	4.98	3.13	42.6		1.63	2.67	11.6	9.7		2.52	3.83	1.91	59.6		2.54	5.94	23.7	58.7		3.12	3.2	29.5	75.5
	2.62	7	3.6	14		3.63	6.95	1.99	23.8		2.2	8.13	1.45	26.7		1.42	6.98	2.88	32		1.67	3.42	11.2	67.7		2.54	4.73	3.29	48.4		1.48	3.66	21.2	25.4		1.94	11.3	4.69	88.5		3.16	7.11	13.4	39.8		1.53	8.51	16.6	72.8
	2.29	7.48	1.93	10.3		1.46	7.09	12.3	9.77		2.61	11.9	1.54	35.1		2.75	9.09	2.89	19.6		1.9	6.07	11	63.8		2.05	4.47	3.25	65.6		1.63	6.32	34.8	34.1		1.4	4.89	16.5	56.7		1.2	5.18	30.5	58.1		1.81	3.9	45.4	72.3
	2.32	6.78	1.03	12.4		2.5	6.69	6.25	26.4		2.09	8.93	2.11	14.7		3.15	10.7	4.11	24.9		0.87	4.1	13	13.3		1.11	3.12	10.3	24.5		1.19	3.34	1.19	45		2.7	6.68	1.32	72.4		2.17	5.62	36.8	73.2		3.57	5.56	11.1	76.8
	1.58	8.56	2.24	14.2		3	7.25	1.37	10.2		1.77	15.2	2.24	23.9		1.62	10.6	4.85	16.2		1.5	6.3	6.21	31.3		1.14	5.73	10.5	43.1		1.04	3.1	26.5	64.2		2.04	6.51	1.34	71.8		4.55	7.37	23.9	14.6		4.16	4.12	21	80
	0.82	13.4	2.11	6.92		5.12	10.5	1.91	6.46		1.46	12.2	4.69	19.5		2.05	8.09	2.62	14.9		1.47	5.34	19	25.5		1.36	6.05	22.3	37.8		1.15	7.22	12.3	76		10.4	9.89	4.12	87.5		4.41	15.4	28.9	78.8		6.47	5.35	54.4	82.8
	1.2	10.2	2.17	12.1		2.02	14.8	1.42	11		1.64	9.72	0.95	12.6		1.18	9.44	5.5	18.3		2.11	13.5	23.1	16.8		1.33	3.93	26.9	61.3		3.52	2.63	12.6	51.8		1.37	12.3	10.3	13.5		2.9	9.17	29	81		1.7	5.46	79	40.5
	1.08	9.86	1.9	11.7		0.97	13.5	1.29	13.3		0.59	28	0.95	12.3		1.98	7.56	4.37	24.4		1.36	10.5	0.79	20		1.34	14.8	1.13	25.5		1.26	6.08	2.41	24.6		2.47	10.9	23.8	65.8		3.17	5.68	4.89	83.2		3.02	9.25	84.6	69.6
	1.18	9.17	1.96	11.6		0.82	13.6	3.57	15		1.54	28	2.82	20.8		1.65	9.85	6.95	26.8		3.93	6.24	0.6	31.1		4.52	3.99	21.4	52.8		1.77	3.47	0.86	36.3		1.26	9.37	10.3	75.4		1.09	9.07	10.4	82.5		1.42	16.5	42.9	73.6
	1.17	10.6	2.28	8.81		1.27	9.16	4.88	13.4		1.73	28	1.74	29.9		2.18	9.12	1.61	26.2		2.22	7.62	1.91	36.6		3.49	8.97	1.27	19		1.83	7.1	10	54.5		1.89	6.88	14.3	24.2		1.5	6.48	24	27.4		1.74	10.8	23.6	55.4
	2.49	13.3	1.27	10.2		2.83	8.13	2.04	23.9		1.89	14.3	1.21	17.7		1.38	7.69	1.9	12		2.83	5.24	1.31	31.4		5.21	5.13	2.76	56.5		1.2	3.85	35.9	69.6		1.55	11.7	18.9	45.6		3	9.09	19.9	82.3			6.19	30.4	30.6
	2.14	10.4	1.12	8.69		2.38	13.3	2.13	21		1.14	7.48	2.32	28		1.18	3.72	2.47	17.3		4.12	14.4	2.46	11.3		1.44	4.8	4.59	24.3		3.92	11.2	12.3	44.9		3.97	9.06	14.2	51.4			5.97	35.3	61.8			5.88	24.5	73.2
	1.08	11.6	2.86	5.65		2.61	13.9	2.66	22		1.65	7.39	3.44	20.7		3.44	5	1.63	22.4		1.23	5.29	3.29	22.4		4.7	8.26	19.3	30.3			10.4	4.75	12		2.11	18.6	50	61.2			12.2	79.1	48.2			9.39	74.2	22.2
	1.07	13.1	1.13	12		1.64	13.3	2.99	19.9		1.85	11.7	1.27	8.15		1.96	7.04	10.6	29.3		2.92	9.15	1.13	49.4		2.65	8.52	6.37	62.4			9.75	4.11	9.18		4.03	10.9	31.9	64.2			6.31	71.7	63.3			15.9	17.6	65.6
	3.85	14	2.18	13.7		1.2	9.4	2.71	15.3		2.62	6.87	3.61	13.8		4.22	8.85	2.28	32		4.23	4.98	7.77	54.2		0.83	16.2	7.66	33			13.5	83.3	69.3		16.2	12	2.32	88.1			4.76	9.78	81.6			5.22	65.3	74.5
	3.29	6.26	1.02	39.9		4.98	8.09	1.22	16.4		6.09	7.48	2.2	14.6		2.19	8.55	10.5	18.7		5.02	10.4	3.38	35.4		1.43	14.1	5.89	53			9.92	16.6	18.1		0.34	5.35	3.92	22.5				38.1	74.8				15.3	53.8
	1.59	9.94	2.35	10.6		1.67	9.18	1.68	9.21		2.05	6.64	2.61	17.2		1.94	14.1	1.18	19.6		7.67	6.14	3.72	17.1			11.6	5.45	22			10.9	1.2	66		2.33	9.01	15.5	42.9				1.05	67.5				82.7	75.8
	2.99	7.79	2.33	15.3		0.97	12.5	4.76	13.3		2.01	15.3	2.09	15.9		1.4	7.2	2.91	28.1		3.35	5.1	11.6	18.8			18.9	3.15	23.6			8.71	1.16	13.7		2.42	4.62	20.8	20.6				0.94	71.9				36.6	64.7
	1.89	8.14	4.05	19.7		2.13	6.62	1.14	15.9		0.69	7.03	2.21	26.6		1.27	6.37	8.09	18.1		2.16	6.29	1.41	32.2			9.86	1.01	27.4			9.04	53.7	46.7			8.65	2.51	55.1				18.2	69.4					78
	2.3	6.45	3.55	13.9		2.92	9.07	1.8	20.1		1	11.5	2.38	26.1		1.23	7.22	4.89	44.2		0.89	6.77	1.02	21.8			13.6	2.98	29.5			11.4	33.6	42			7.81	15.9	47.2				1.62	91.8					73.5
	1.68	7.94	3.83	12.5		3.49	7.95	1.5	12.7		2.03	9.93	1.17	19.3			11.6	9.55	38.9			13.9	1.91	59.1			8.6	3.48	44.9			8.09	12.6	52.2				13.8	62.2				20.2	86
		8.76	1.84	11.8		3.63	6.88	2.82	20.4		1.66	9.45	2.18	7.13			7.16	3.43	7.77			8.53	4.17	38.7			6.24	13.9	23.6			5.52	2.75	31.6				63.9	71.4				4.66	78.6
		9.05	1.6	15.4		2.39	7.3	4.25	12		2.46	7.16	1.71	12.1			3.72	3.58	25.3			13.5	15	5.48			10.6	1.07	47.9			29.3	3.11	52.5				25.2	55.5				20.3	87.2
		6.24		14.8		1.71	9.6	3.81	16.5		1.59	9.78	3.19	21.9			3.37	4.2	36.2			9.31	4.69	19.6			8.98	7.89	34.2			8.27		32.4				1.12	66.1					81.3
		16.3		13.5		2.42	10.6	5.68	15.7		1.81	5.61	2.87	34.8			6.22	1.96	63.9			7.58	1.43	37.4			8.27	3.52	36.6			6.9		36				2.6	56.3
		17.8		14.1		1.63	24.7	2.83	14.3			8.95	2.15	5.83			8.45	2.38	13.9			10.4	6.62	77.3			9.75		25.3			8.97		36.4				52.2	51.6
		14.6		16.6		2.62	20.1	6.04	23.6			7.09	1.75	13.4			7.2	2.91	21.9			8.79	2.35	25.5			6.18		25.8			9.52		43.6					37.2
		11.9		14.4		3.82	14.3	4.23	14.8			5.28	2.4	19.9			7.58	2.73	20.9			9.96	4.68	29.6			7.37		34.9			7.84		58.8					35.1
		16.1		12.1		1.57	12.3	5.49	32			5.08	2.99	40.2			9.7	3.35	41.1			20.8	8.71	16.6			7.05		43.2			3.51		26.7					68.7
		13.4		15.7		3.74	11.1	4.99	25.1			9.1	1.65	12.2			10.2		58.4			15.2	9.27	35.7			6.24		27.5			8.3		59.7					74.4
		12.4		17.5		2.74	8.89	3.52	14.5			6.54	2.03	15.9			11.2		51.2			24.3	9.58	29.3			11.9		25.4			7.18		40.9					49.5
		13.1		10.9		5.41	7.51	3.68	19.7			5.58	3.64	16			17.6		64			7.45	2.34	59.2			7.15		19			13.8		59.2					62.1
		12.7		10.5		1.23	7.79	5.99	22.4			8.08	8.19	12.8			18.7		26			9	2.27	54.6			5.74		66.6					33.9					52.4
		9.53		14		1.65	9.14	16.3	22.5			8.28	1.77	19.7			23.3		19.9			8.54	3.08	38.3					49.1					43.8
		11.2		13.3		1.35	17.7	1.7	27.2			9.2	1.9	23.6			19.3		27.4			8.09	3.36	53.6					70.4					47.7
		10		19.7		0.88	11.2	2.15	23.8			9.3	2.26	22.1			11.1		27			5.64	1.86	47.6					55.3					67.9
		10.1		28.1		2.2	7.64	1.18	23.4			8.37	2.06	23.4			12.1		35.2			7.12		47.7					8.68					32.9
		13.3		15.3			7.32	1.43	21.6			12.9	3.13	14.9			11.6		52.9			12.4		81.4					17.7					45.1
		9.83		20.1			9.25	1.51	24.2			8.56	2.49	16.4			13.1		67.2			9.19		64					54.2					45.5
		9.63		14			5.17	1.24	49.3			12	3.7	17.2			17.3		39.3			7.18		78.2					37.3					54.7
		17.8		14.4			14.8	1	51.8			5.23	3.05	22.9			11.9		64.9			13.7		61.4					51.5					56.2
		21		18.6			20.3	0.96	46.5			9.31	1.83	47			15.6		32.2			8.56		74.9					43.4					63.5
		8.17		13.5			19.7	2.61	67.4			5.63	4.52	10.3			15		39.2			6.93		22.6					46.1					38.2
		8.03		13.1			20	1.64	26.2			8.33	7.67	15.9			10.4		35.4			7.01		29.5										31.6
		10.9		15.2			19.4	1.63	19.7			13.9	1.75	16.7			12.5		45.1			10.9		25.2										24.4
		14		21.2			12.3	2.74	17.5			7.62	9.49	27.1			12.9		34.2			10.2		18.8
		13.9		18.4			17	2.21	21.1			9.84	9.24	30.3			11.7		34.8					30.4
		13		19.8			19	2.23	17.5			9.46	10.8	42.6			10.5		40.6					19.9
		14.4					15.6	2.96	16.8			8.81	2.99	25.6			9.79		26.8					16.4
		15.6					15.9	2.8	15.5			15	2.09	27.1			16.6		23.2					18.8
		16.8					18.5		17.5			18.2	4.69	19.9			10.5		35.3					59.7
							15.4		7.42			4.47	2.08	24.3			10.8		26					32.4
							12.3		12.1			17.7	2.1	22.7			10.4		30					46.3
							7.97		6.63			15.2	2.56	30.3			11.4		57.9					45.9
							8.01		13.1			19.4		36.4			11.6		33.4					10.3
							7.5		19.8			11.8		38.7					35.5					17.5
							13.3		7.28			10.9		47.1					22.7					35.8
							11.7		15.4			12.4		28.8					13					25.4
							9.69		21.8			11.6		20.5					12.4					28.9
							8.12		16.9			18.9		27.9					20.5					23
							5.96		17			11.2		37.7					23.6					18
							6.63		23.3			7.88		17.4					30.4
							14.5		26.9			27.4		26.4					40.7
							13.8		18.8			17		27.2					21.2
							15.5		16.2			15.2		25.7					47.6
							12.9		21.1			8.84		19
							6.34		13.6			7.68		8.35
							11.3		12.6			5.74		27.4
									24.2					20.1
									16					21
									18.8					17.2
									16.8					37.3
									12.2					17.5
									7.63					14.3
