# Supplementary material for: The inhibitory receptor Siglec‐G controls the severity of chronic lymphocytic leukemia
Source: EMBO Rep. 2023 Jul 10;24(8):e56420. doi: 10.15252/embr.202256420 (PMC10398647; doi:10.15252/embr.202256420)
Supplement: Supplementary file 5 — Source Data for Figure 2 [file EMBR-24-e56420-s010.zip]

Archive with 5 entries (4 files):
- Figure2/
- Figure2/EMBOR-2022-56420V3-Figure_2A_Source_Data-sd.xlsx
- Figure2/EMBOR-2022-56420V3-Figure_2B_Source_Data-sd.xlsx
- Figure2/EMBOR-2022-56420V3-Figure_2C_Source_Data-sd.xlsx
- Figure2/EMBOR-2022-56420V3-Figure_2D_Source_Data-sd.xlsx
