# Supplementary material for: The inhibitory receptor Siglec‐G controls the severity of chronic lymphocytic leukemia
Source: EMBO Rep. 2023 Jul 10;24(8):e56420. doi: 10.15252/embr.202256420 (PMC10398647; doi:10.15252/embr.202256420)
Supplement: Supplementary file 5 — Source Data for Figure 2 [file EMBR-24-e56420-s010.zip › Figure2/EMBOR-2022-56420V3-Figure_2A_Source_Data-sd.xlsx]

## Sheet: Tabelle1
spleen weight
time point	12 weeks				24 weeks				36 weeks				48 weeks				60 weeks
genotype	WT	Siglecg-/-	TCL1	TCL1 x Siglecg-/-	WT	Siglecg-/-	TCL1	TCL1 x Siglecg-/-	WT	Siglecg-/-	TCL1	TCL1 x Siglecg-/-	WT	Siglecg-/-	TCL1	TCL1 x Siglecg-/-	WT	Siglecg-/-	TCL1	TCL1 x Siglecg-/-
	0.169	0.146	0.17	0.116	0.16	0.128	0.129	0.172	0.162	0.142	0.209	1.015	0.243	0.174	1.796	1.8794	0.224	0.22	0.196	no data available
	0.149	0.125	0.23	0.13	0.16	0.164	0.145	0.15	0.2166	0.155	0.224	1.21	0.161	0.199	0.289	0.568	0.149	0.16	2.94	because mice died before reaching the age of 60 weeks
	0.14	0.109	0.14	0.164	0.14	0.12	0.197	0.18	0.21	0.1575	0.1756	0.285	0.176	0.18	4.456	0.445	0.174	0.186	1.748
	0.145	0.111	0.138	0.15	0.1	0.14	0.183	0.184	0.158	0.146	0.225	0.325	0.154	0.148	1.903	0.744	0.16	0.206	2.92
	0.182	0.14	0.143	0.153	0.1023	0.116	0.144	0.1777	0.168	0.156	0.181	1.23	0.141	0.193	0.797	1.186	0.2102	0.127	0.1904
		0.128	0.159	0.135	0.166	0.114	0.143	0.387	0.148	0.1385	0.176	0.762	0.1531	0.18	1.477	0.106	0.149	0.166	0.562
			0.218		0.083	0.1053	0.1285	0.189	0.14	0.178	0.161	0.283	0.1542	0.1685	0.2192	1.139	0.1678	0.1696	0.9212
										0.1516		0.9478	0.1056		0.1219	0.456		0.136	0.3172
												0.106	1		0.678	1.4077		0.244	2.7623
												0.3426	0.185		1.8293	1.4077		0.1786	2.8608
													0.1744			1.3182		0.1438	0.5589
																0.1127		0.2137	0.3714
																1.2438			0.5589
																1.0187
																3.0541
