# Supplementary material for: The inhibitory receptor Siglec‐G controls the severity of chronic lymphocytic leukemia
Source: EMBO Rep. 2023 Jul 10;24(8):e56420. doi: 10.15252/embr.202256420 (PMC10398647; doi:10.15252/embr.202256420)
Supplement: Supplementary file 5 — Source Data for Figure 2 [file EMBR-24-e56420-s010.zip › Figure2/EMBOR-2022-56420V3-Figure_2B_Source_Data-sd.xlsx]

## Sheet: Tabelle1
weeks of age	12				24				36				48				60
	WT	Siglecg-/-	TCL1	TCL1 x Siglecg-/-	WT	Siglecg-/-	TCL1	TCL1 x Siglecg-/-	WT	Siglecg-/-	TCL1	TCL1 x Siglecg-/-	WT	Siglecg-/-	TCL1	TCL1 x Siglecg-/-	WT	Siglecg-/-	TCL1	TCL1 x Siglecg-/-
	1468500	3535800	2808675	6240000	1652000	8347500	2622000	24722250	831850	1809675	5248000	19665000		2111900	127553000	1434120000	3285000	4433000	990000000
	731400	2264625	4215225	7503000	3488775	2226000	1797600	51055500	1178100	4295025	6110500	76576500	1304250	4944000	30988000	382117500	2299500	5841000	178992000
	769500	1836000	509550	3065700	2575350	1382100	2070900	193732000	3730650	2770350	3851100	200232000	1437500	7118100	71948250	115092000	387450	5754375	1109820000
	705075	1674750	846600	3654000	2226000	1300500	8833950	7194000	2578500	1487550	14514000	44145000	1170730	5469300	17707200	317205000	5628000	3907200	514800
	1287000	4532550	686475	4521825	1910925	4620000	1983600	6619950	497250	6482475	4009200	22228500	3222450	6660225	2932650	272163000	4237200	2077500	5258000
		4536000	977550	5356200	1191000	3560700	696300	5277075	1726740		4647250	44226000	539500	7887375	166896000	1067850000	728052	1236900	38680000
			1072500					14985000				332424000			2709000	177010000		3218250	31878000
															27920000	862100000		1287000	525886000
																		3370200	22184000
																		5627400
																		12085125
																		6185850
