# Supplementary material for: The inhibitory receptor Siglec‐G controls the severity of chronic lymphocytic leukemia
Source: EMBO Rep. 2023 Jul 10;24(8):e56420. doi: 10.15252/embr.202256420 (PMC10398647; doi:10.15252/embr.202256420)
Supplement: Supplementary file 5 — Source Data for Figure 2 [file EMBR-24-e56420-s010.zip › Figure2/EMBOR-2022-56420V3-Figure_2C_Source_Data-sd.xlsx]

## Sheet: Tabelle1
weeks of age	12				24				36				48				60
	WT	Siglecg-/-	TCL1	TCL1 x Siglecg-/-	WT	Siglecg-/-	TCL1	TCL1 x Siglecg-/-	WT	Siglecg-/-	TCL1	TCL1 x Siglecg-/-	WT	Siglecg-/-	TCL1	TCL1 x Siglecg-/-	WT	Siglecg-/-	TCL1	TCL1 x Siglecg-/-
	0.79	1.43	0.66	1.91	4.39	3.14	3.24	9.3	2.92	5.22	17.1	24.1	1.22	6.53	33.8	56.1	2.08	3.97	76.2
	0.18	5.11	0.88	6.99	2.7	5.14	1.11	20.1	1.2	2.84	15.3	22.5	7.26	2.76	15.6	39.2	2.85	1.67	23.1
	0.45	4.09	1.63	7.18	1.46	4.18	0.95	32.9	1.13	12.7	7.91	34.9	1.81	4.42	26.4	63.6	2.26	1.18	31.4
	3.74	4.13	0.79	7.4	2.17	5.28	3.76	14.6	1.16	6.88	2.42	31.4	1.54	2.12	14	81.7	8.09	3.43	0.52
	3.07	4.7	0.55	6.24	0.6	2.73	1.3	23.3	4.07	5.32	1.24	24.2	1.44	1.92	7.49	58.9	5.98	11.3	24
		2.04	0.57	2.8	0.45	1.22	4.55	10.2	3.55		7.11	20.8	3.75	1.39	47.4	75	10.2	0.61	28.1
			0.24					11				43.2	2.94		12.1	52.3		1.55	5.74
															17.7	90.7		2.67	71.2
																		4.21	32.6
																		3.47
																		8.97
																		5.04
