# Supplementary material for: The inhibitory receptor Siglec‐G controls the severity of chronic lymphocytic leukemia
Source: EMBO Rep. 2023 Jul 10;24(8):e56420. doi: 10.15252/embr.202256420 (PMC10398647; doi:10.15252/embr.202256420)
Supplement: Supplementary file 5 — Source Data for Figure 2 [file EMBR-24-e56420-s010.zip › Figure2/EMBOR-2022-56420V3-Figure_2D_Source_Data-sd.xlsx]

## Sheet: Tabelle1
	weeks of age	TCL1	TCL1 x Siglecg-/-		"1" animal died at this time point
010-S9621	43		1		"0" animal survived up until this age
010-S9773	43		1
010-S9928	46		1
010-T1480	30		1
010-T1481	28		1
010-T1484	32		1
010-T2026	34		1
010-T2032	47		1
010-T2774	46		1
010-T2775	37		1
010-T2777	32		1
010-T2780	53		1
010-T2781	45		1
010-T2946	47		1
010-T3407	44		1
010-T3413	46		1
010-T3503	12		1
010-T4436	28		1
010-T5169	15		1
010-T6006	58		1
010-T6008	57		1
010-T6009	10		1
010-T6012	56		1
010-T6013	46		1
010-T6017	34		1
010-T6018	47		1
010-T6019	52		1
010-T6021	52		1
010-T6981	47		1
010-T6983	39		1
010-T7453	32		1
010-T7619	49		1
010-T7620	45		1
010-T8298	24		1
010-T8707	41		1
010-T8708	50		1
010-T8709	35		1
010-T8712	5		1
010-T8715	29		1
010-T9683	30		1
010-U1559	30		1
010-U1560	40		1
010-U1567	42		1
010-U1913	42		1
010-U2321	47		1
010-U2441	54		1
010-U2442	47		1
010-U2440	55		1
010-U1571	57		1
010-T5491	15		1
010-T6022	58		1
010-T7616	48		1
010-T8706	60		1
010-U1566	49		1
010-U5185	32		1
010-U7970	49		1
010-V1084	46		1
010-T2024	36		0
010-T2508	23		0
010-T2779	47		0
010-T2782	46		0
010-T2941	47		0
010-T3820	48		0
010-T5175	23		0
010-T5180	26		0
010-T5494	24		0
010-T6016	24		0
010-T6759	24		0
010-T8714	48		0
010-T9535	43		0
010-T9537	40		0
010-T9864	38		0
010-T9867	41		0
010-T9868	41		0
010-U0115	38		0
010-U0116	37		0
010-U0654	21		0
010-U0656	21		0
010-U0750	20		0
010-U0752	20		0
010-U0834	18		0
010-U0835	18		0
010-U0948	16		0
010-U0949	16		0
010-U0950	16		0
010-U0951	16		0
010-U0954	16		0
010-U1571	57		0
010-U2440	55		0
010-U4370	31		0
010-U4372	32		0
010-U4376	33		0
010-U4377	34		0
010-U5183	22		0
010-U5184	24		0
010-U5186	23		0
010-U5188	23		0
010-U7094	52		0
010-U7493	47		0
010-U7494	46		0
010-U7495	47		0
010-U7968	40		0
010-U8916	35		0
010-U8919	42		0
010-V0501	27		0
010-V0503	41		0
010-V0504	41		0
010-V1086	46		0
010-V1350	41		0
010-V1351	41		0
010-V1354	41		0
010-V1485	38		0
010-V1572	35		0
010-V1575	35		0
010-V1578	35		0
010-V1579	35		0
010-V1926	27		0
010-V1929	27		0
010-V1930	27		0
010-T0813	38	1
010-T3388	50	1
010-T3605	51	1
010-T3894	48	1
010-T4144	21	1
010-T4316	35	1
010-T4665	28	1
010-T5454	51	1
010-T7552	50	1
010-T8779	55	1
010-T8780	43	1
010-T8851	49	1
010-T9260	27	1
010-T9355	44	1
010-U1368	49	1
010-U1369	56	1
010-U1639	45	1
010-U3534	14	1
010-U1368	49	1
010-U1369	56	1
010-U1639	45	1
010-U5053	17	1
010-T5967	42	1
010-V0998	30	1
010-V0598	38	1
010-V0096	36	1
010-V0735	38	1
010-V0863	42	1
010-V0996	34	1
010-T2323	36	0
010-T2326	25	0
010-T3602	46	0
010-T4660	37	0
010-T4668	38	0
010-T5015	24	0
010-T7549	62	0
010-T7551	62	0
010-T7639	36	0
010-T8505	50	0
010-T8761	47	0
010-T8775	59	0
010-T8777	59	0
010-T9003	50	0
010-T9258	43	0
010-T9259	41	0
010-T9294	45	0
010-T9295	59	0
010-T9296	50	0
010-T9354	50	0
010-T9450	38	0
010-T9451	38	0
010-T9452	38	0
010-T9561	36	0
010-T9562	36	0
010-U0048	29	0
010-U0051	29	0
010-U0286	25	0
010-U0512	23	0
010-U0516	23	0
010-U0518	23	0
010-U0721	20	0
010-U0723	20	0
010-U0725	20	0
010-U0726	20	0
010-U0932	16	0
010-U0933	16	0
010-U0935	16	0
010-U1158	13	0
010-U1159	13	0
010-U1160	13	0
010-U1161	13	0
010-U1220	12	0
010-U1221	12	0
010-U1633	54	0
010-U1634	59	0
010-U1635	57	0
010-U4358	31	0
010-U4432	34	0
010-U4667	29	0
010-U4672	28	0
010-U5054	23	0
010-U5056	24	0
010-U5057	25	0
010-U7686	44	0
010-U7687	43	0
010-U8176	50	0
010-U8326	50	0
010-U8773	44	0
010-V0092	35	0
010-V0468	42	0
010-V1357	41	0
010-V1359	41	0
010-V1689	33	0
010-V2507	10	0
