# Supplementary material for: The inhibitory receptor Siglec‐G controls the severity of chronic lymphocytic leukemia
Source: EMBO Rep. 2023 Jul 10;24(8):e56420. doi: 10.15252/embr.202256420 (PMC10398647; doi:10.15252/embr.202256420)
Supplement: Supplementary file 6 — Source Data for Figure 4 [file EMBR-24-e56420-s006.zip]

Archive with 2 entries (1 files):
- Figure4/
- Figure4/EMBOR-2022-56420V3-Figure_4B_Source_Data-sd.xlsx
