# Supplementary material for: The inhibitory receptor Siglec‐G controls the severity of chronic lymphocytic leukemia
Source: EMBO Rep. 2023 Jul 10;24(8):e56420. doi: 10.15252/embr.202256420 (PMC10398647; doi:10.15252/embr.202256420)
Supplement: Supplementary file 6 — Source Data for Figure 4 [file EMBR-24-e56420-s006.zip › Figure4/EMBOR-2022-56420V3-Figure_4B_Source_Data-sd.xlsx]

## Sheet: Tabelle1
weeks of age	8				12				16				20				24				28				32				36				40				44				48
	WT	Siglecg-R26ki/ki mb1cre	TCL1 x Siglecg-R26ki/ki	TCL1 x Siglecg-R26ki/ki mb1re	WT	Siglecg-R26ki/ki mb1cre	TCL1 x Siglecg-R26ki/ki	TCL1 x Siglecg-R26ki/ki mb1re	WT	Siglecg-R26ki/ki mb1cre	TCL1 x Siglecg-R26ki/ki	TCL1 x Siglecg-R26ki/ki mb1re	WT	Siglecg-R26ki/ki mb1cre	TCL1 x Siglecg-R26ki/ki	TCL1 x Siglecg-R26ki/ki mb1re	WT	Siglecg-R26ki/ki mb1cre	TCL1 x Siglecg-R26ki/ki	TCL1 x Siglecg-R26ki/ki mb1re	WT	Siglecg-R26ki/ki mb1cre	TCL1 x Siglecg-R26ki/ki	TCL1 x Siglecg-R26ki/ki mb1re	WT	Siglecg-R26ki/ki mb1cre	TCL1 x Siglecg-R26ki/ki	TCL1 x Siglecg-R26ki/ki mb1re	WT	Siglecg-R26ki/ki mb1cre	TCL1 x Siglecg-R26ki/ki	TCL1 x Siglecg-R26ki/ki mb1re	WT	Siglecg-R26ki/ki mb1cre	TCL1 x Siglecg-R26ki/ki	TCL1 x Siglecg-R26ki/ki mb1re	WT	Siglecg-R26ki/ki mb1cre	TCL1 x Siglecg-R26ki/ki	TCL1 x Siglecg-R26ki/ki mb1re	WT	Siglecg-R26ki/ki mb1cre	TCL1 x Siglecg-R26ki/ki	TCL1 x Siglecg-R26ki/ki mb1re
					0.94	0.88									1.47	0.99
						0.98
						0.43
		0.71		0.58														0.61		0.75
				0.92
	1.6	1.41	2.24				1.19		1.44	0.5	2.61								0.99	0.88
			2.32							0.68	1.39
										0.9
					0.25	0.91	1.09	0.65		0.49	1.67	0.46	1.2	0.52	1.27								1.41	0.86		0.68		0.84
						0.46	2.82	0.99			1.69			0.55	1.63
											1.71			0.85
									0.94	0.5	1.46				0.77		1.32	0.51	4.92								1.31	1.68
											1.62							0.49	1.72
																		0.65
										0.49		0.86		0.85	2.71	0.97														0.93		1.14
												1.24			2.41
		0.17					1.87						0.14	0.19	0.91				1.12		0.67	0.17	12.1								1.2	0.89
															1.66							0.39	22.5
																						0.17
										0.37	0.55			2.07		1.92		0.33	1.62															0.44		1.9
																0.48			2.5	0.38
				0.32		0.24					1.34						0.37	0.34	1.31				0.59		1.43	0.39	9.39								2.97	0.95
				0.46															0.88							0.29	24.9
																										0.52
		0.35		0.46										0.8	2.14			0.69		0.89		0.7	10.4	1.19														0.57		3.45
		0.42		0.77																0.96			1.6	0.8
		0.38
	1.23							0.33		0.24					0.71						0.46	0.39	1.74				1.24			0.48	39.4								10.7	3.47
								0.46															0.57							0.44	49
																														0.43
	0.66		1.02	0.72	0.69	0.32	0.92	0.48										0.4	4.01			0.29		0.54		0.4	22.1	0.95														0.86		10.4
	0.77					0.57		0.48																0.54			10.4	0.6
						0.33		0.41
								0.56
					0.73		0.6	0.4		0.46	0.6	0.34		0.53					6.18												1.14			0.5	40.5
					0.77					0.49		0.48																						0.36	67.4
										0.28		0.45																						0.23
												0.36
									1.05		0.61	0.33						0.32	1.43			0.49	7.5		0.98	0.31	1.3	0.57		1.18	8.16	0.37											14.9	2.02
												0.47														0.57	1.55	4.71			20.8	1.12
									0.98		0.91	0.47		0.34	1.68	0.63		1.08									12.3								2.5			0.67	47.7
									0.58					0.55		0.45		0.62																				0.47
														0.68		0.32																						0.35
																0.4
	0.86	0.86		0.78											5.53	0.42											5.5		0.5	0.34	4.84	3.1		0.71	2.51	0.74
	1.87	0.72													2.16	1.95															28.1	4.7			54.3
																															16.4
													1.11													1.31				1.14
	0.88		0.75										0.65		3.93	0.56											20.6												2.04			0.38	93.8
			0.92										0.81									0.26																				0.33
																																										0.23
					0.77	0.86	4.15																							1.7	20.4		0.76	0.62	3.55	4.81		0.81	81.3	1.98
					0.8		2.17																											0.48	4.79				51.4
																																											8.25
	0.82		0.95		0.47		0.9															0.6	3.43	1.77
	0.71						0.33																	1.65		0.21
	0.36																							0.78
																								1.73
									0.74																									0.65	0.66		0.74	0.29		6.82		0.81	9.17	17.8
									2.36																													1.24		40			50.7
									0.75																													0.8
					0.57		0.72		0.54		1.62	0.59			2.07											0.43	54.2	0.51
					0.81						2.14															0.75		0.4
					0.41																							0.52
																												0.41
																																										0.87		20.8
																																										1.43		46.3
													0.54												0.4			0.36										0.25	43.7
													0.34												1.4			1.96											14.9
													0.51												0.57
	2.44								2.33		3.59		1.6				1.62		4.25	1.54					1.47		59.2	1.51											72.9
									1.53																3.13
			1.75																																							3.49	53.5
				0.8							1.75	0.73	0.91				0.79		6.85	0.68				7.21														1.46
				1.82															19.2
																			0.72
																			3.42
													1.56		2.43		1.1				1.06														64.2	0.87
													1.89								1.2															1.15
																																				0.52
																																				3.27
																	0.95						1.01								95.1	1.55	0.65		16.3	1		0.71				0.67
																	1.11						12.3													0.9
																																				0.75
																	1.62		2.32		1.89		11.6	1.1									2.1							72.3	1.57
																	1.68																2.41								8.76
			0.75	0.82			0.92		1.1										0.78	0.63	0.49				1.01		2.42				10.2						1.19		29	1.03
				1.1																							10										1.39			0.93
																																					0.57
							1.97														1.61		1.29		0.91		35.8													1.65
																					1.93						3.1
																																										1.35		13.6
																																										0.56
																																										1.05	77.6	4.32
																																											85.8
																																										4.52	68.9	5.11
																																										2.84
																														0.72		1.14
							4.24				0.49												3.06	1.44	0.62		3.11		0.84		77.4										1.23		33.1
																									0.73						4.79										0.85
																									0.88																0.47
																				3.12																							3.71	21.2
																																	0.72		80.3									5.24
																																	0.71		5.85
											0.48																		0.82								0.86	0.48	36.9	0.99
																													1.37								0.95
																															4.9
																																1.13
																							1.04																13.2
																																							69.5
				0.69																							0.64														0.53	0.54	42.6	0.63
																																									0.33	0.84	33.7
																				1.34
																				1.7
																								0.91	0.67		1.51
																								1.11
			0.63	0.4																				0.28
		0.52		0.14			0.93	1.27
				0.64
				0.99
																																												1.24
																																												0.43
																																												0.62
																													0.82	0.31	5.88	2.5									0.18
																			11.1	0.39	0.74			0.49												5.78
																			2.31	0.22																0.41
																			2.9
																							5.12	1.56								0.9								60.4
																							13.5	0.83																1.83
																							25.9
																											28.8				54.1	0.49			80.6	0.29								1.7
																															22.2	0.51
																																1.97
																																							14.1	1.29		0.75	76.6	44.1
																																							89.1	1.32
																																							18				7.16	13.2
																															4.18								21.9				96.2	1.08
