# Supplementary material for: The inhibitory receptor Siglec‐G controls the severity of chronic lymphocytic leukemia
Source: EMBO Rep. 2023 Jul 10;24(8):e56420. doi: 10.15252/embr.202256420 (PMC10398647; doi:10.15252/embr.202256420)
Supplement: Supplementary file 7 — Source Data for Figure 5 [file EMBR-24-e56420-s002.zip]

Archive with 5 entries (4 files):
- Figure5/
- Figure5/EMBOR-2022-56420V3-Figure_5B_Source_Data-sd.xlsx
- Figure5/EMBOR-2022-56420V3-Figure_5D_Source_Data-sd.xlsx
- Figure5/EMBOR-2022-56420V3-Figure_5F_Source_Data-sd.xlsx
- Figure5/EMBOR-2022-56420V3-Figure_5G_Source_Data-sd.xlsx
