# Supplementary material for: The inhibitory receptor Siglec‐G controls the severity of chronic lymphocytic leukemia
Source: EMBO Rep. 2023 Jul 10;24(8):e56420. doi: 10.15252/embr.202256420 (PMC10398647; doi:10.15252/embr.202256420)
Supplement: Supplementary file 7 — Source Data for Figure 5 [file EMBR-24-e56420-s002.zip › Figure5/EMBOR-2022-56420V3-Figure_5D_Source_Data-sd.xlsx]

## Sheet: Tabelle1
weeks of age	36				48
	Siglecg-R26ki/ki	Siglecg-R26ki/ki mb1cre	TCL1 x Siglecg-R26ki/ki	TCL1 x Siglecg-R26ki/ki mb1cre	Siglecg-R26ki/ki	Siglecg-R26ki/ki mb1cre	TCL1 x Siglecg-R26ki/ki	TCL1 x Siglecg-R26ki/ki mb1cre
	426000	163900	278100000	360800	392000	249500	11830000	6053000
	975200	955000	264100000	4320000	474800	325600	95990000	2122000
	864500	1025000	3292000	3777000	1463000	682000	6873000	1431000
	565600	783200	187200	2079000	676400	654500	395100000	21070000
	774700	962800	10630000	389400	1503000	972900	51680000	3721000
	1251000	330000	11960000	1237000	1695000	444300	194000000	407300
	336400	1552000	1702000	16220000	869400	1618000	813600000	374100
	1730000	972000	12990000	525600		472500	3168000	1006000
	893000		33780000	709000		445500	30420000	1147000
			28500000	15200000		253700	60140000
						421800	1055000000
						527500
						397800
