# Supplementary material for: The inhibitory receptor Siglec‐G controls the severity of chronic lymphocytic leukemia
Source: EMBO Rep. 2023 Jul 10;24(8):e56420. doi: 10.15252/embr.202256420 (PMC10398647; doi:10.15252/embr.202256420)
Supplement: Supplementary file 7 — Source Data for Figure 5 [file EMBR-24-e56420-s002.zip › Figure5/EMBOR-2022-56420V3-Figure_5F_Source_Data-sd.xlsx]

## Sheet: Tabelle1
weeks of age	36				48
	Siglecg-R26ki/ki	Siglecg-R26ki/ki mb1cre	TCL1 x Siglecg-R26ki/ki	TCL1 x Siglecg-R26ki/ki mb1cre	Siglecg-R26ki/ki	Siglecg-R26ki/ki mb1cre	TCL1 x Siglecg-R26ki/ki	TCL1 x Siglecg-R26ki/ki mb1cre
	0.66	0.74	48.6	0.35	1.27	0.18	4.3	3.19
	1.11	0.25	83.1	1.36	0.94	0.68	55.1	5.94
	0.94	0.68	9.55	1.94	0.55	0.59	27.8	2.69
	0.7	0.5	1.09	1.22	0.57	1.01	82.4	41.5
	0.25	0.77	4.77	0.39	3.02	1.04	8.47	12.1
	1.18	0.41	33.8	0.77	0.25	0.67	37.9	5.42
	0.79	0.26	6.9	1.36	2.09	1.55	56.3	3.38
				0.55		2.42	68.9	1.43
				0.62		1.01	0.57	0.75
				2.35		0.44	21.6	1.95
						0.31	49.4	4.07
						0.22	36.5	1.58
						0.72
						0.6
