# Supplementary material for: The inhibitory receptor Siglec‐G controls the severity of chronic lymphocytic leukemia
Source: EMBO Rep. 2023 Jul 10;24(8):e56420. doi: 10.15252/embr.202256420 (PMC10398647; doi:10.15252/embr.202256420)
Supplement: Supplementary file 7 — Source Data for Figure 5 [file EMBR-24-e56420-s002.zip › Figure5/EMBOR-2022-56420V3-Figure_5G_Source_Data-sd.xlsx]

## Sheet: Tabelle1
					TCL1 x Siglecg-R26ki/ki	TCL1 x Siglecg-R26ki/ki mb1cre
	U0455	39			1			"1" animal died at this time point
	U0457	43			1			"0" animal survived up until this time point
	U2992	32			1
	T9898	40			1
	U1040	26			1
	U0808	46			1
	U3090	15			1
	U2516	46			1
	T9054	27			1
	U3102	22			1
	U4199	20			1
	010-U6270	49			1
	010-U6842	13			1
	010-U6988	42			1
	010-U7194	33			1
	U8827	41			1
	010-V0618	46			1
	010-T9446	49			0
	010-T9900	48			0
	010-U0093	47			0
	010-U0260	48			0
	010-U0263	48			0
	010-U0856	47			0
	010-U1515	48			0
	010-U1610	47			0
	010-U1662	49			0
	010-U1863	43			0
	010-U2313	50			0
	010-U2517	47			0
	010-U2649	37			0
	010-U2667	36			0
	010-U3036	36			0
	010-U3094	34			0
	010-U3568	36			0
	010-U3089	34			0
	010-U3951	36			0
	010-U4953	37			0
	010-U5397	37			0
	010-U5771	36			0
	010-U5995	49			0
	010-U6491	40			0
	010-U6492	50			0
	010-U6760	16			0
	010-U7639	31			0
	010-U8313	55			0
	010-U8452	48			0
	010-U8495	53			0
	010-U8199	41			0
	010-U8195	35			0
	010-U7195	47			0
	010-U7196	47			0
	010-V0009	53			0
	010-V0012	48			0
	V0527	57			0
	V0834	51			0
	V1163	45			0
	V1377	40			0
	V1652	33			0
	V1858	28			0
	010-U1512	47				1
	010-U5394	29				1
	010-U6910	41				1
	U9256	48				1
	010-T9213	48				0
	010-T9444	49				0
	010-U0261	48				0
	010-U0266	48				0
	010-U0534	47				0
	010-U0537	47				0
	010-U1510	44				0
	010-U1518	48				0
	010-U1607	47				0
	010-U1664	49				0
	010-U1666	50				0
	010-U1861	47				0
	010-U2421	49				0
	010-U2579	36				0
	010-U3410	36				0
	010-U3036	34				0
	010-U3089	34				0
	010-U3567	22				0
	010-U4277	37				0
	010-U4281	37				0
	010-U4398	34				0
	010-U5254	33				0
	010-U5635	34				0
	010-U5672	33				0
	010-U5673	38				0
	010-U5772	36				0
	010-U6336	42				0
	010-U6554	38				0
	010-U6556	38				0
	010-U6652	37				0
	010-U6765	16				0
	010-U7190	38				0
	010-U7643	31				0
	010-U8685	48				0
	010-U8824	47				0
	010-U8825	47				0
	010-U8247	41				0
	010-U8312	51				0
	010-U8197	35				0
	010-U8027	32				0
	010-U7193	44				0
	010-U9258	53				0
	010-U9603	56				0
	U9743	50				0
	010-U9876	56				0
	010-V0010	53				0
	010-V0011	53				0
	U8312	51				0
	V0621	56				0
	V1059	48				0
	V1268	44				0
	V1269	44				0
	V1519	37				0
