# Supplementary material for: The inhibitory receptor Siglec‐G controls the severity of chronic lymphocytic leukemia
Source: EMBO Rep. 2023 Jul 10;24(8):e56420. doi: 10.15252/embr.202256420 (PMC10398647; doi:10.15252/embr.202256420)
Supplement: Supplementary file 8 — Source Data for Figure 7 [file EMBR-24-e56420-s008.zip]

Archive with 4 entries (3 files):
- Figure7/
- Figure7/EMBOR-2022-56420V3-Figure_7B_Source_Data-sd.xlsx
- Figure7/EMBOR-2022-56420V3-Figure_7C_Source_Data-sd.xlsx
- Figure7/EMBOR-2022-56420V3-Figure_7D_Source_Data-sd.xlsx
