# Supplementary material for: The inhibitory receptor Siglec‐G controls the severity of chronic lymphocytic leukemia
Source: EMBO Rep. 2023 Jul 10;24(8):e56420. doi: 10.15252/embr.202256420 (PMC10398647; doi:10.15252/embr.202256420)
Supplement: Supplementary file 8 — Source Data for Figure 7 [file EMBR-24-e56420-s008.zip › Figure7/EMBOR-2022-56420V3-Figure_7B_Source_Data-sd.xlsx]

## Sheet: total B cells
	date of experiment	stimulation	WT	Siglecg-/-	TCL1	TCL1 x Siglecg-/-				date of experiment	stimulation	WT	Siglecg-/-	TCL1	TCL1 x Siglecg-/-				date of experiment	stimulation	WT	Siglecg-/-	TCL1	TCL1 x Siglecg-/-
blood									peritoneal cavity									spleen
	2018-12-06	6.5 µg	normal	normal	+	++
	2019-01-31	6.5 µg	normal	normal/'+	+	++				2019-01-31	6.5 µg	normal	normal/'+	+	++				2019-01-31	6.5 µg	normal	normal	+	++
		13 µg		normal	+	++					13 µg	normal	normal	+	++					13µg	normal	normal	+	++
	2019-02-20	6.5 µg	normal	normal/'+	++	++													2019-02-20	3.25 µg	normal	normal	++	+
		13 µg	normal	normal/'+	++	++														6.5 µg	normal	normal	++	+
																				13 µg	normal	normal	++	+
	2019-03-11	6.5 µg	normal	normal	normal	normal													2019-03-11	3.25 µg	normal	normal	+	++
		13 µg	normal	-	-	-														6.5 µg	normal	normal	+	++
																				13 µg	normal	normal	+	++
	2019-03-21	6.5 µg	normal	normal	--	-													2019-03-21	3.25 µg	normal	normal	+	++
		13 µg	normal	normal	--	--														6.5 µg	normal	normal/'+	+	++
																				13 µg	normal	normal/'+	+	++
	2019-04-16	6.5 µg	normal	-	normal	++													2019-04-16	3.25 µg	normal	normal	-/normal	+
		13 µg	normal	normal	+	++														6.5 µg	normal	-	--	++
																				13 µg	normal	-	--	++
	2020-11-16	13 µg	normal	+	+	++													2020-11-16	3.25 µg	normal	+	+	++
																				6.5 µg	normal	--	-	++
																				13 µg	normal	--	-	+
	Evaluation of calcium signaling of the different experiments in comparison to the WT using the conditions defined in the table.
	normal	corresponds to the WT
	+	increased
	++	strongly increased
	-	decreased
	--	strongly decreased
			stimulation with anti-Mouse IgM (Fab')2 in the listed concentrations

## Sheet: B220low CD5+ cells
organ	date of the experiment	stimulation	WT	Siglecg-/-	TCL1	TCL1 x Siglecg-/-			organ	date of the experiment	stimulation	WT	Siglecg-/-	TCL1	TCL1 x Siglecg-/-			organ	date of the experiment	stimulation	WT	Siglecg-/-	TCL1	TCL1 x Siglecg-/-
blood																		spleen
	2018-12-06	6.5 µg	normal	normal	+	++
																				3.25 µg	normal	normal	+	++
	2019-01-31	6.5 µg		normal	+	++				2019-01-31	6.5 µg	normal	normal	+	++				2019-01-31	6.5 µg	normal	normal/'+	+	++
		13 µg		normal	+	++					13 µg	normal	normal	+	++					13µg	normal	+	+	++
	2019-02-20	6.5 µg		normal	++	++													2019-02-20	3.25 µg	normal	normal	+	+
		13 µg		normal	++	++														6.5 µg	normal	normal	++	+
																				13 µg	normal	normal	++	+
	2019-03-11	6.5 µg	normal	normal	normal	normal													2019-03-11	3.25 µg	normal	normal	+	++
		13 µg	normal	-	-	-														6.5 µg	normal	normal	+	++
																				13 µg	normal	normal/+	+	++
	2019-03-21	6.5 µg	normal	normal	--	-													2019-03-21	3.25 µg	normal	normal	normal/'+	++
		13 µg	normal	normal	-	-														6.5 µg	normal	normal	+	++
																				13 µg	normal	normal	+	++
	2019-04-16	6.5 µg	normal	normal	normal/+	++													2019-04-16	3.25 µg	normal	normal	-/normal	normal
		13 µg		normal	+	++														6.5 µg	normal	normal	--	-
																				13 µg	normal	normal	--	-
	2020-11-16	13 µg	normal	normal	+	++													2020-11-16	3.25 µg	normal	++	+	++
																				6.5 µg	normal	+	++	+
																				13 µg	normal	+	++	++
	Evaluation of calcium signaling of the different experiments in comparison to the WT using the conditions defined in the table.
	normal	corresponds to the WT
	+	increased
	++	strongly increased
	-	decreased
	--	strongly decreased
			stimulation with anti-Mouse IgM (Fab')2 in the listed concentrations
