# Supplementary material for: The inhibitory receptor Siglec‐G controls the severity of chronic lymphocytic leukemia
Source: EMBO Rep. 2023 Jul 10;24(8):e56420. doi: 10.15252/embr.202256420 (PMC10398647; doi:10.15252/embr.202256420)
Supplement: Supplementary file 8 — Source Data for Figure 7 [file EMBR-24-e56420-s008.zip › Figure7/EMBOR-2022-56420V3-Figure_7C_Source_Data-sd.xlsx]

## Sheet: pAKT
	WT	Siglecg-/-	TCL1	TCL1 x Siglecg-/-
	1.39899	1.08024	0.967213	1.31061
	0.94634	0.906888	1.67932	1.08418
	1.82629	0.944481	1.04362	1.0456
	1.45089	1.17055	1.60316	1.37438
	0.787008	1.13344	1.24233	1.45008
	0.820805	1.08529	1.69265	1.54755
	0.834083	1.0521	1.57019	1.69325
	0.771316	0.973396	1.72973	1.85882
	0.756831	1.10048	2.19249	1.86176
	0.785801	0.81106	0.923445	1.58032
	0.621639			1.83255
				0.942584
				1.71262
				1.33981

## Sheet: pS6 Ser240
	WT	Siglecg-/-	TCL1	TCL1 x Siglecg-/-
	1.17283	1.01598	1.73369	1.79627
	1.14159	0.968536	2.18354	2.04241
	0.983863	0.91746	2.49932	0.82381
	0.924518	0.934122	0.893651	1.24615
	0.710567	1.04539	1.94436	1.61319
	1.06663	0.985359		1.86384

## Sheet: pS6 Ser235_236
	WT	Siglecg-/-	TCL1	TCL1 x Siglecg-/-
	1.02222	1.1	2.00435	1.71739
	1.07778		2.52063
	0.96	1.08247	2.67423	2.07216
	0.968889	1.05324	1	0.875
	0.986667	0.993119		1.66216
	0.984444	1.10835	1.81264	1.29505
		1.10835		1.96163

## Sheet: pSyk
	WT	Siglecg-/-	TCL1	TCL1 x Siglecg-/-
	1.6042	1.06568	0.954449	1.15784
	1.08929	1.04212	1.37575	0.845484
	1.8693	0.854545	1.04182	0.993636
	1.22864	1.32642	2.08437	1.68465
	0.766414	1.0643	1.45898	1.71369
	0.688243	1.11111	2.04198	1.87583
	0.795304	1.07692	1.94658	2.27716
	0.8038	1.09514	1.62629	2.11111
	0.795304	1.16026	2.49049	2.71358
	0.747721	0.855346	0.935897	2.01068
	0.611772			2.04651
				0.888889
				2.13056
				1.63056

## Sheet: pBtk
	WT	Siglecg-/-	TCL1	TCL1 x Siglecg-/-
	1.37125	1.07768	1.18627	1.54072
	0.954498	1.04767	1.59876	0.702458
	2.00517	0.828778	0.967509	0.994843
	1.29783	1.07171	1.72191	1.72829
	0.748707	1.0663	1.37845	1.81514
	0.707342	1.09942	1.72953	1.62293
	0.812823	1.13868	1.92112	2.00414
	0.838676	1.05055	2.03723	2.29532
	0.881075	0.983568	2.3058	2.06725
	0.707342	0.96345	0.948357	1.83461
	0.675284			1.86436
				0.801643
				1.75345
				1.42113

## Sheet: pPLCy2
	WT	Siglecg-/-	TCL1	TCL1 x Siglecg-/-
	1.38509	0.962997	0.990749	1.21369
	0.909726	0.966197	1.44169	0.82002
	1.71054	0.853933	1.06816	0.983521
	1.16983	1.25739	2.24315	1.49398
	0.764939	0.914573	1.50586	1.59912
	0.685498	1.01869	2.21308	1.58124
	1.28002	0.935936	1.68769	2.86935
	0.834129	0.97235	1.49528	2.59813
	0.82516	1.10559	2.30261	2.07103
	0.81491	0.855346	0.956522	1.64364
	0.620151			2.15207
				0.709627
				1.64669
				1.28719

## Sheet: BCL-2
	WT	Siglecg-/-	TCL1	TCL1 x Siglecg-/-
	0.884458	1.03088	2.00718	1.78934
	0.990304	1.20602	1.71482	1.70737
	1.06224	1.11512	2.07498	1.51129
	0.734761	1.0404	1.10616	1.86309
	0.781475	0.931471	0.903347	1.824
	0.922974	1.4008	1.04252	1.03261
	1.50765	0.859998	0.908866	1.01409
	1.11614			1.12298
				1.07375
				1.36416
