# Supplementary material for: The inhibitory receptor Siglec‐G controls the severity of chronic lymphocytic leukemia
Source: EMBO Rep. 2023 Jul 10;24(8):e56420. doi: 10.15252/embr.202256420 (PMC10398647; doi:10.15252/embr.202256420)
Supplement: Supplementary file 8 — Source Data for Figure 7 [file EMBR-24-e56420-s008.zip › Figure7/EMBOR-2022-56420V3-Figure_7D_Source_Data-sd.xlsx]

## Sheet: pAKT
	Siglecg-R26ki/ki	Siglecg-R26ki/ki mb1cre	TCL1 x Siglecg-R26ki/ki	TCL1 x Siglecg-R26ki/ki mb1cre
	1.6085	1.18	1.4	1.09
	1.18612	0.95	0.99	0.97
	0.9218	1.04	1.19	1.18
	0.908517	0.96	2.87	0.94
	0.880624	0.88	1.22	0.92
	0.98954	0.89	1.39	0.93
	0.656151	0.87	1.82	1.27
	0.873013	0.7112	1.4	1.17
	0.889223	0.989247	1.94	0.7166
			1.5304	1.714
			1.69278	0.978362

## Sheet: pS6 Ser240
	Siglecg-R26ki/ki	Siglecg-R26ki/ki mb1cre	TCL1 x Siglecg-R26ki/ki	TCL1 x Siglecg-R26ki/ki mb1cre
	0.487342	1.05195	2.28139	1.16017
	1.34599	1.14577	5.83117	1.52038
	1.18354	1.21925	1.45768	1.23708
	1.23062	1.24473	2.23351	1.21941
	1.14322	0.994932	2.9789	3.32278
	1.30803	0.897759	2.08953	0.901454
			1.47619	1.68347

## Sheet: pS6 Ser235 236
	Siglecg-R26ki/ki	Siglecg-R26ki/ki mb1cre	TCL1 x Siglecg-R26ki/ki	TCL1 x Siglecg-R26ki/ki mb1cre
	0.44477	0.986842	1.66447	1.09211
	1.22604	1.07399	2.30263	1.6253
	1.41917	0.956701	1.54893	0.958763
	1.36243	1.2436	1.72165	1.32553
	1.13002	1.00459	3.0256	2.98756
	1.30004	0.977273	2.25459	0.871094
			1.68182	1.69697

## Sheet: pSyk
	Siglecg-R26ki/ki	Siglecg-R26ki/ki mb1cre	TCL1 x Siglecg-R26ki/ki	TCL1 x Siglecg-R26ki/ki mb1cre
	1.43265	0.93598	1.00384	0.947503
	1.15383	1.01113	1.06359	0.976153
	0.785115	1.05374	3.03769	0.318978
	0.862159	1.11064	1.4743	1.15319
	1.24371	0.942478	1.72979	1.25369
	0.805294	1.04328	2.41064	1.7836
	0.717243	1.14834	1.0413	1.14834
	0.941503	0.753931	1.44647	0.766771
	0.83106	0.965909	2.22762	1.59408
	0.971959	0.883041	1.66562	0.901454
			2.10455	1.55166
			1.64327

## Sheet: pBtk
	Siglecg-R26ki/ki	Siglecg-R26ki/ki mb1cre	TCL1 x Siglecg-R26ki/ki	TCL1 x Siglecg-R26ki/ki mb1cre
	1.05019	1.00112	1.12823	0.992126
	0.880244	1.05057	2.98736	0.91909
	0.894849	1.11144	1.33628	0.96713
	0.994424	1	1.67449	1.04106
	1.15835	1.08457	2.84018	1.33333
	0.894786	0.951936	1.06637	1.82938
	1.04048	0.943972	1.53264	1.05207
		0.95614	1.64887	0.966543
		0.8525	2.11763	2.06851
			1.82018	0.900111
			1.60625	1.64125

## Sheet: pPLCy2
	Siglecg-R26ki/ki	Siglecg-R26ki/ki mb1cre	TCL1 x Siglecg-R26ki/ki	TCL1 x Siglecg-R26ki/ki mb1cre
	1.08874	0.996	1.4	0.96
	1.09964	0.99	0.95	0.96
	0.897973	1.06	1.14	1.07
	0.862545	0.98	2.19	1.24
	0.869358	0.96	0.93	0.79
	1.52478	1.16	1.79	1.07
	0.659513	0.86	2.13	1.6
	0.997445	1.3	1.35	1.78
	0.831968	0.8454	1.01	1.33
	0.895144	0.97956	2.96	0.91922
			1.4624	1.83565
			2.30818	1.05853

## Sheet: BCL-2
	Siglecg-R26ki/ki	Siglecg-R26ki/ki mb1cre	TCL1 x Siglecg-R26ki/ki	TCL1 x Siglecg-R26ki/ki mb1cre
	1.01871	0.981654	1.02977	1.01508
	0.981293	0.949248	1.02	0.855292
	1.26213	1.00275	1.05721	0.943174
	1.4631	0.87133	0.918649	1.07041
	0.97455	0.848488	1.61766	0.819558
		1.08196	2.42696	0.930117
				0.737782
				2.74605
