# Supplementary material for: The inhibitory receptor Siglec‐G controls the severity of chronic lymphocytic leukemia
Source: EMBO Rep. 2023 Jul 10;24(8):e56420. doi: 10.15252/embr.202256420 (PMC10398647; doi:10.15252/embr.202256420)
Supplement: Supplementary file 9 — Source Data for Figure 8 [file EMBR-24-e56420-s003.zip]

Archive with 3 entries (2 files):
- Figure8/
- Figure8/Figure 8A- MFI_Siglec10_CLL_patients.csv
- Figure8/Figure 8B-siglec10_counts_RNAseq.csv
