# Supplementary material for: The inhibitory receptor Siglec‐G controls the severity of chronic lymphocytic leukemia
Source: EMBO Rep. 2023 Jul 10;24(8):e56420. doi: 10.15252/embr.202256420 (PMC10398647; doi:10.15252/embr.202256420)
Supplement: Supplementary file 9 — Source Data for Figure 8 [file EMBR-24-e56420-s003.zip › Figure8/Figure 8A- MFI_Siglec10_CLL_patients.csv]

sample	value	type	status
1	16409.9	normal	mCLL
1	3916.6	tumor	mCLL
2	24378.6	normal	mCLL
2	3899.2	tumor	mCLL
3	4012.9	normal	mCLL
3	4146.3	tumor	mCLL
4	9163.3	tumor	mCLL
4	12620.1	normal	mCLL
5	13104.2	normal	mCLL
5	5659.1	tumor	mCLL
6	4912.5	normal	mCLL
6	3793.5	tumor	mCLL
7	290	normal	mCLL
7	280	tumor	mCLL
8	6289.3	normal	mCLL
8	6191.3	tumor	mCLL
9	2100	normal	mCLL
9	4900	tumor	mCLL
10	2600	normal	mCLL
10	2700	tumor	mCLL
11	9418.9	normal	mCLL
11	8949.6	tumor	mCLL
12	20362	normal	mCLL
12	9471.4	tumor	mCLL
13	7868.8	normal	mCLL
13	2102	tumor	mCLL
14	10148.4	tumor	mCLL
14	5272.9	normal	mCLL
15	9688.1	normal	mCLL
15	4747.3	tumor	mCLL
16	23209.4	normal	mCLL
16	16954.6	tumor	mCLL
17	5725.6	normal	mCLL
17	5112.2	tumor	mCLL
18	2000	normal	mCLL
18	1000	tumor	mCLL
19	3910.8	tumor	mCLL
19	14514.4	normal	mCLL
20	21546.1	normal	mCLL
20	6656.3	tumor	mCLL
21	28369.3	normal	mCLL
21	9119.8	tumor	mCLL
22	28132	normal	mCLL
22	14321.3	tumor	mCLL
23	3600	normal	mCLL
23	3300	tumor	mCLL
24	5521.7	normal	mCLL
24	3531	tumor	mCLL
25	5967.8	normal	mCLL
25	4233.4	tumor	mCLL
26	23506.4	normal	mCLL
26	18864.1	tumor	mCLL
27	3.4	normal	mCLL
27	0.9	tumor	mCLL
28	3700	normal	mCLL
28	3500	tumor	mCLL
29	9399	normal	mCLL
29	6030.2	tumor	mCLL
30	9658	normal	mCLL
30	2733.5	tumor	mCLL
31	10731.3	normal	mCLL
31	4014.2	tumor	mCLL
32	13333.9	normal	mCLL
32	5231.3	tumor	mCLL
33	14419.3	normal	mCLL
33	8083.4	tumor	mCLL
34	6808.7	normal	mCLL
34	9889	tumor	mCLL
35	22828.1	normal	mCLL
35	9696.1	tumor	mCLL
36	19668.7	normal	uCLL
36	10263.8	tumor	uCLL
37	11181.6	normal	uCLL
37	4888.5	tumor	uCLL
38	23667.4	normal	uCLL
38	13905.5	tumor	uCLL
39	2800	normal	uCLL
39	1200	tumor	uCLL
40	6764.4	normal	uCLL
40	4393.7	tumor	uCLL
41	5258.9	normal	uCLL
41	2554.9	tumor	uCLL
42	2100	normal	uCLL
42	650	tumor	uCLL
43	6000	normal	uCLL
43	2000	tumor	uCLL
44	2700	normal	uCLL
44	1500	tumor	uCLL
45	7500	normal	uCLL
45	6400	tumor	uCLL
46	5676.3	tumor	uCLL
46	5014.2	normal	uCLL
47	24049.3	normal	uCLL
47	9814.3	tumor	uCLL
48	16809.6	normal	uCLL
48	4801.1	tumor	uCLL
49	10260.3	normal	uCLL
49	6136.5	tumor	uCLL
50	21689.9	tumor	uCLL
50	22234.3	normal	uCLL
51	8000	normal	uCLL
51	2000	tumor	uCLL
52	2248.6	normal	uCLL
52	3738.6	tumor	uCLL
53	33315.4	normal	uCLL
53	15737.5	tumor	uCLL
