# Supplementary material for: The inhibitory receptor Siglec‐G controls the severity of chronic lymphocytic leukemia
Source: EMBO Rep. 2023 Jul 10;24(8):e56420. doi: 10.15252/embr.202256420 (PMC10398647; doi:10.15252/embr.202256420)
Supplement: Supplementary file 9 — Source Data for Figure 8 [file EMBR-24-e56420-s003.zip › Figure8/Figure 8B-siglec10_counts_RNAseq.csv]

condition	sample_name	counts
CD5pnaive	CD5pnaive_1	31
CD5pnaive	CD5pnaive_2	42
CD5pnaive	CD5pnaive_3	66
CD5pnaive	CD5pnaive_4	36
CD5pnaive	CD5pnaive_5	29
CD5pnaive	CD5pnaive_6	50
CD5nnaive	CD5nnaive_1	24
CD5nnaive	CD5nnaive_2	33
CD5nnaive	CD5nnaive_3	31
CD5nnaive	CD5nnaive_4	48
CD5nnaive	CD5nnaive_5	39
CD5nnaive	CD5nnaive_6	42
CD27memory	CD27memory_1	40
CD27memory	CD27memory_2	71
CD27memory	CD27memory_3	33
CD27memory	CD27memory_4	77
CD27memory	CD27memory_5	45
CD27memory	CD27memory_6	79
CD27memory	CD27memory_7	41
CD27memory	CD27memory_8	110
CLLNRBcells	CLLNRBcells_9	68
CLLNRBcells	CLLNRBcells_10	12
CLLNRBcells	CLLNRBcells_11	82
CLLNRBcells	CLLNRBcells_12	59
CLLNRBcells	CLLNRBcells_13	78
CLLtumorcells	CLLtumorcells_9	28
CLLtumorcells	CLLtumorcells_10	42
CLLtumorcells	CLLtumorcells_11	37
CLLtumorcells	CLLtumorcells_12	27
CLLtumorcells	CLLtumorcells_13	2
CLLtumorcells	CLLtumorcells_14	31
CLLtumorcells	CLLtumorcells_15	49
CLLtumorcells	CLLtumorcells_16	6
CLLtumorcells	CLLtumorcells_17	32
